# Supplementary material for: Molecular Responses of the Eukaryotic Cell Line INT407 on the Internalized Campylobacter jejuni—The Other Side of the Coin
Source: Pathogens. 2024 May 7;13(5):386. doi: 10.3390/pathogens13050386 (PMC11124400; doi:10.3390/pathogens13050386)
Supplement: Supplementary file 1 [file pathogens-13-00386-s001.zip]

Archive with 2 entries (2 files):
- Supplementary Table S1 Human 1 vs. 3_Steinbach.xlsx
- Supplementary Table S2 Primers.pdf
